# Supplementary material for: Novel Tetrahydroisoquinoline-Based Heterocyclic Compounds Efficiently Inhibit SARS-CoV-2 Infection In Vitro
Source: Viruses. 2023 Feb 11;15(2):502. doi: 10.3390/v15020502 (PMC9965753; doi:10.3390/v15020502)
Supplement: Supplementary file 1 [file viruses-15-00502-s001.zip]

Archive with 1 entries (1 files):
- viruses-2198848-supplementary.pdf
